# Supplementary material for: Targeting Nrf2 and NF-κB Signaling Pathways in Inflammatory Pain: The Role of Polyphenols from Thinned Apples
Source: Molecules. 2023 Jul 13;28(14):5376. doi: 10.3390/molecules28145376 (PMC10385557; doi:10.3390/molecules28145376)
Supplement: Supplementary file 1 [file molecules-28-05376-s001.zip]

Archive with 1 entries (1 files):
- molecules-2437770-supplementary.pdf
